# Supplementary material for: Publication Recommendations to Report Laboratory Data of Neonates – a Modified Delphi Approach
Source: Pediatr Res. 2024 Mar 6;96(1):81–8. doi: 10.1038/s41390-024-03094-7 (PMC11257958; doi:10.1038/s41390-024-03094-7)
Supplement: Supplementary file 1 — Supplementary Material [file 41390_2024_3094_MOESM1_ESM.xlsx]

## Sheet: Sheet1
Supplementary Table S1: Visual representation and decision workflow of all variables considered for inclusion in ‘publication recommendations to report laboratory data of neonates’.
Variable	80% agreement after survey (yes/no)	Conclusion after additional meeting
Clinical characteristics
Study population description
Country	No	Core Data
Number of neonates	Yes	Core Data
Sex	Yes	Core Data
Male/Female ratio	No	Exclude
Race and ethnicity	Yes	Core Data
Gestational age	Yes	Core Data
Postmenstrual age	No	Supplemental
Postnatal age	Yes	Core Data
Define day of birth	Yes	Core Data
Birth weight	Yes	Core Data
Current weight	No	Supplemental
Z-scores for weight	Yes	Supplemental
Small or large for gestational age	No	Supplemental
Based on which growth charts	No	Supplemental
Intra-uterine growth restriction	No	Exclude
Details related to the delivery
Vaginal/C-section	No	Supplemental
Primary/secondary/urgent	No	Supplemental
Breech/supine position	No	Exclude
Cardiotocogram: fetal distress	No	Supplemental
APGAR score at 1/5/10 minutes	No	Supplemental
Resuscitation yes/no	No	Supplemental
Maternal characteristics
Multiple pregnancy	No	Exclude
Week of first prenatal visit	No	Exclude
Number of prenatal visits	No	Exclude
GBS status	No	Supplemental
Medication use	No	Supplemental
Drug abuse	No	Supplemental
Folate supplementation	No	Supplemental
Concurrent diagnoses	No	Supplemental
Diagnoses related to pregnancy	No	Supplemental
Infections during pregnancy	No	Supplemental
Chorio-amnionitis	No	Supplemental
Diet	No	Supplemental
Weight gain and BMI	No	Supplemental
Prenatal medication/interventions
Corticosteroids for lung maturation	No	Supplemental
Maternal antibiotics	No	Supplemental
Fetal interventions	No	Supplemental
Postnatal medication
Non-steroidal anti-inflammatory drugs	No	Supplemental
Antibiotics	No	Supplemental
Analgesics	No	Supplemental
Sedatives	No	Supplemental
Surfactant	No	Supplemental
Standard practices within the neonatal unit
Delayed cord clamping	Yes	Supplemental
Standard prophylactic medication	No	Supplemental
Standard intravenous fluids/parenteral nutrition	No	Supplemental
Standard antibiotic regimens	No	Supplemental
Normal length of stay after giving birth	No	Exclude
Feeding practices	No	Supplemental
What % receives standard practices	No	Exclude
Relevant diagnoses
Respiratory distress syndrome	No	Supplemental
Pulmonary interstitial emphysema	No	Supplemental
Bronchopulmonary disease	No	Supplemental
Kidney disorders	No	Core Data
Sepsis	No	Core Data
Hematological diseases	No	Core Data
Necrotizing enterocolitis and stage	No	Core Data
Intraventricular hemorrhage	No	Supplemental
Periventricular leukomalacia	No	Supplemental
Seizures	No	Supplemental
Patent ductus arteriosus	No	Supplemental
Hypoxic-ischemic encephalopathy	No	Core Data
Relevant treatment modalities
Therapeutic hypothermia	No	Supplemental
Extracorporeal membrane oxygenation	No	Supplemental
Renal replacement therapy	No	Supplemental
Ventilation strategies	Yes	Supplemental
Blood product transfusions	No	Core Data
Phototherapy	No	Core Data
Phototherapy thresholds	No	Supplemental
Use of intensive phototherapy	No	Supplemental
Vitamin supplementation	No	Supplemental
Indication for laboratory testing
Screening	No	Core Data
Diagnosis	No	Core Data
Monitoring/Follow-up	No	Core Data
Study purpose	No	Core Data
Bio-analytical information
Sample information
Type of sample	Yes	Core Data
Sample storage	No	Core Data
Sample transport	No	Supplemental
Tube details	No	Core Data
Manufacturer of the tube	No	Supplemental
Quality of sample (hemolytic, clotted)	No	Supplemental
Date of sampling	No	Supplemental
Date of test being performed	No	Supplemental
Place of sampling: inpatient/outpatient	No	Exclude
Laboratory information
Name and address	No	Core Data
Performance specifications	No	Supplemental
External quality assessment	No	Supplemental
Accreditation of the laboratory	No	Supplemental
Analysis methods
Type of assay used	Yes	Core Data
Batch number	No	Supplemental
Manufacturer	No	Core Data
Calibration methods used	No	Supplemental
Centrifugation details	No	Supplemental
FDA approved yes/no	No	Supplemental
Intra-inter-assay variability	No	Supplemental
Equipment used	No	Exclude
Change of methods	No	Core Data
References of methods	No	Core Data
Traceability to international standard	No	Core Data
Analytical performance of the test
Sensitivity, specificity	No	Supplemental
Lower limit of quantification	No	Supplemental
Accuracy of the test	No	Supplemental
Interferences	No	Supplemental
Other
Reference ranges or decision limits used	No	Core Data
Rationale for reference ranges and decision limits	No	Core Data
Rationale for new methods used	No	Supplemental
Validation efforts for methods used	No	Supplemental
Units of measurement	Yes	Core Data
Data-analytical information
Data collection
Population size considerations	No	Core Data
Procedures for data verification	No	Supplemental
Compliance with analytical plan	No	Supplemental
Data storage format	No	Core Data
Data processing
Statistical software used	No	Core Data
Data cleaning
Incomplete/missing data and methods	No	Core Data
Quality of data	No	Core Data
Handling of missing data/duplicates	No	Core Data
Handling of values below LLOQ/LLOD	No	Core Data
Data analysis
Formulas/algorithms used	No	Core Data
Software used	No	Core Data
Analytical performance of methods	No	Exclude
Decision limits and rationale	No	Core Data
Reporting results
Appropriate measures for statistical significance	No	Core Data
Data access statement	No	Supplemental
